# Supplementary material for: Haemophilus influenzae: using comparative genomics to accurately identify a highly recombinogenic human pathogen
Source: BMC Genomics. 2015 Aug 27;16(1):641. doi: 10.1186/s12864-015-1857-x (PMC4551764; doi:10.1186/s12864-015-1857-x)
Supplement: Additional file 1: — Haemophilus spp. genomes used in this study. (XLS 57 kb) [file 12864_2015_1857_MOESM1_ESM.xls]

## Sheet: Haemophilus; Price et al. 2015
Strain	Species	Alternate strain name	GenBank or SRA accession no.	Country of origin	Reference
60041 BAL Hi-1	H. haemolyticus	N/A	N/A	Australia	This study
60262 BAL Hi-3	H. haemolyticus	N/A	SRR2148852	Australia	This study
60303 BAL Hi-2	H. haemolyticus	N/A	SRR2148853	Australia	This study
60303 T Hi-1	H. haemolyticus	N/A	N/A	Australia	This study
60317 T Hi-3	H. haemolyticus	N/A	N/A	Australia	This study
60370 BAL Hi-3	H. haemolyticus	N/A	SRR2148854	Australia	This study
60370 T Hi-4	H. haemolyticus	N/A	N/A	Australia	This study
60488 T Hi-1	H. haemolyticus	N/A	N/A	Australia	This study
60555 T Hi-1	H. haemolyticus	N/A	N/A	Australia	This study
60577 BAL Hi-4	H. haemolyticus	N/A	N/A	Australia	This study
60578 BAL Hi-4	H. haemolyticus	N/A	N/A	Australia	This study
88002 NP Hi-1	H. haemolyticus	N/A	N/A	Australia	This study
90691 NP Hi-1	H. haemolyticus	N/A	N/A	Australia	This study
H12	H. haemolyticus	N/A	N/A	Australia	This study
H187	H. haemolyticus	N/A	N/A	Australia	This study
H19	H. haemolyticus	N/A	N/A	Australia	This study
H274	H. haemolyticus	N/A	N/A	Australia	This study
H42	H. haemolyticus	N/A	N/A	Australia	This study
H51	H. haemolyticus	N/A	N/A	Australia	This study
H54	H. haemolyticus	N/A	N/A	Australia	This study
H56	H. haemolyticus	N/A	N/A	Australia	This study
H6	H. haemolyticus	N/A	N/A	Australia	This study
H9	H. haemolyticus	N/A	N/A	Australia	This study
Hh33390	H. haemolyticus	ATCC 33390; NCTC 10659	N/A	UK	This study
HI2028	H. haemolyticus	N/A	N/A	USA	This study
Hi-S080	H. haemolyticus	N/A	N/A	Australia	This study
HK386	H. haemolyticus	ATCC 33390; NCTC 10659	AJSV00000000	UK	Unpublished
M19107	H. haemolyticus	N/A	NZ_AFQN00000000	USA	Jordan et al., 2011 J Bacteriol 193(20):5879-80
M19501	H. haemolyticus	N/A	NZ_AFQN00000000	USA	Jordan et al., 2011 J Bacteriol 193(20):5879-80
M21127	H. haemolyticus	N/A	NZ_AFQP00000000	USA	Jordan et al., 2011 J Bacteriol 193(20):5879-80
M21621	H. haemolyticus	N/A	NZ_AFQQ00000000	USA	Jordan et al., 2011 J Bacteriol 193(20):5879-80
M21639	H. haemolyticus	N/A	NZ_AFQR00000000	USA	Jordan et al., 2011 J Bacteriol 193(20):5879-80
CGSHiCZ412602	H. influenzae (capsular status unspecified)	N/A	CP007805	Czech Republic	Unpublished
411	H. influenzae (NTHi)	N/A	NZ_JFZK00000000	Spain	Garmendia et al., 2014 PLoS ONE 9(5):e97020
1104	H. influenzae (NTHi)	N/A	NZ_JFZM00000000	Spain	Garmendia et al., 2014 PLoS ONE 9(5):e97020
1209	H. influenzae (NTHi)	N/A	JMQP01000000	Finland	Unpublished
3655	H. influenzae (NTHi)	CGSHi3655	NZ_AAZF00000000	USA	Hogg et al., 2007 Genome Biol 8(6):R103
10529 NP Hi-1	H. influenzae (NTHi)	N/A	N/A	Australia	This study
10633 NP Hi-1	H. influenzae (NTHi)	N/A	N/A	Australia	This study
12117 NP Hi-1	H. influenzae (NTHi)	N/A	N/A	Australia	This study
15129 NP Hi-1	H. influenzae (NTHi)	N/A	N/A	Australia	This study
15229 NP Hi-1	H. influenzae (NTHi)	N/A	N/A	Australia	This study
15511 NP Hi-1	H. influenzae (NTHi)	N/A	N/A	Australia	This study
15517 NP Hi-1	H. influenzae (NTHi)	N/A	N/A	Australia	This study
15585 NP Hi-1	H. influenzae (NTHi)	N/A	N/A	Australia	This study
15683 NP Hi-1	H. influenzae (NTHi)	N/A	N/A	Australia	This study
15722 NP Hi-1	H. influenzae (NTHi)	N/A	N/A	Australia	This study
22.1-21	H. influenzae (NTHi)	CGSHi22121	AAZD00000000	USA	Hogg et al., 2007 Genome Biol 8(6):R103
22.4-21	H. influenzae (NTHi)	CGSHi22421	NZ_AAZJ00000000	USA	Hogg et al., 2007 Genome Biol 8(6):R103
30045 NP Hi-1	H. influenzae (NTHi)	N/A	N/A	Australia	This study
30051 NP Hi-1	H. influenzae (NTHi)	N/A	N/A	Australia	This study
30061 NP Hi-1	H. influenzae (NTHi)	N/A	N/A	Australia	This study
30062 NP Hi-1	H. influenzae (NTHi)	N/A	N/A	Australia	This study
30066 NP Hi-1	H. influenzae (NTHi)	N/A	N/A	Australia	This study
30074 NP Hi-2	H. influenzae (NTHi)	N/A	N/A	Australia	This study
30199 NP Hi-1	H. influenzae (NTHi)	N/A	N/A	Australia	This study
31597 NP Hi-1	H. influenzae (NTHi)	N/A	N/A	Australia	This study
31605 NP Hi-1	H. influenzae (NTHi)	N/A	N/A	Australia	This study
31629 NP Hi-1	H. influenzae (NTHi)	N/A	N/A	Australia	This study
60029 BAL Hi-1	H. influenzae (NTHi)	N/A	N/A	Australia	This study
60042 BAL Hi-1	H. influenzae (NTHi)	N/A	N/A	Australia	This study
60042 NP Hi-1	H. influenzae (NTHi)	N/A	N/A	Australia	This study
60051 BAL Hi-1	H. influenzae (NTHi)	N/A	N/A	Australia	This study
60051 NP Hi-1	H. influenzae (NTHi)	N/A	N/A	Australia	This study
60068 BAL Hi-1	H. influenzae (NTHi)	N/A	N/A	Australia	This study
60068 BAL Hi-2	H. influenzae (NTHi)	N/A	N/A	Australia	This study
60068 NP Hi-1	H. influenzae (NTHi)	N/A	N/A	Australia	This study
60262 BAL Hi-1	H. influenzae (NTHi)	N/A	N/A	Australia	This study
60262 NP Hi-1	H. influenzae (NTHi)	N/A	N/A	Australia	This study
60294 BAL Hi-1	H. influenzae (NTHi)	N/A	N/A	Australia	This study
60294 BAL Hi-3	H. influenzae (NTHi)	N/A	N/A	Australia	This study
60294 NP Hi-1	H. influenzae (NTHi)	60294N1	JXCI00000000	Australia	Smith-Vaughan et al., 2014 Clin Vaccine Immun 21(2):250-52
60362 BAL Hi-2	H. influenzae (NTHi)	N/A	N/A	Australia	This study
60362 BAL Hi-3	H. influenzae (NTHi)	N/A	N/A	Australia	This study
60362 NP Hi-1	H. influenzae (NTHi)	N/A	N/A	Australia	This study
60362 NP Hi-3	H. influenzae (NTHi)	N/A	N/A	Australia	This study
60370 BAL Hi-2	H. influenzae (NTHi)	N/A	N/A	Australia	This study
60370 NP Hi-2	H. influenzae (NTHi)	N/A	N/A	Australia	This study
60373 BAL Hi-4	H. influenzae (NTHi)	N/A	N/A	Australia	This study
60373 NP Hi-3	H. influenzae (NTHi)	N/A	N/A	Australia	This study
60563 BAL Hi-1	H. influenzae (NTHi)	N/A	N/A	Australia	This study
60577 BAL Hi-3	H. influenzae (NTHi)	N/A	N/A	Australia	This study
60577 NP Hi-1	H. influenzae (NTHi)	N/A	N/A	Australia	This study
60578 BAL Hi-1	H. influenzae (NTHi)	N/A	SRR2148856	Australia	This study
60582 BAL Hi-1	H. influenzae (NTHi)	N/A	SRR2148855	Australia	This study
60635 BAL Hi-1	H. influenzae (NTHi)	N/A	N/A	Australia	This study
65001 NP Hi-1	H. influenzae (NTHi)	N/A	N/A	Australia	This study
65003 NP Hi-1	H. influenzae (NTHi)	N/A	N/A	Australia	This study
65028 NP Hi-1	H. influenzae (NTHi)	N/A	N/A	Australia	This study
65109 NP Hi-1	H. influenzae (NTHi)	N/A	N/A	Australia	This study
6P18H1	H. influenzae (NTHi)	N/A	NZ_ABWW00000000	USA	Zhang et al., 2012 PLoS ONE 7(9):e44730
7P49H1	H. influenzae (NTHi)	N/A	NZ_ABWV00000000	USA	Zhang et al., 2012 PLoS ONE 7(9):e44730
86-028NP	H. influenzae (NTHi)	N/A	NC_007146	USA	Harrison et al., 2005 J Bacteriol 187(13):4627-36
C486	H. influenzae (NTHi)	N/A	NZ_CP007471	USA	Unpublished
CGSHiR3021	H. influenzae (NTHi)	N/A	NZ_AAZE01000000	USA	Hogg et al., 2007 Genome Biol 8(6):R103
DC7331102	H. influenzae (NTHi)	N/A	ERR125109	UK	De Chiara et al., 2014 Proc Natl Acad Sci USA 111(14):5439-44
Hi1008	H. influenzae (NTHi)	N/A	ERR125030	Finland	De Chiara et al., 2014 Proc Natl Acad Sci USA 111(14):5439-44
Hi11	H. influenzae (NTHi)	N/A	ERR125052	Finland	De Chiara et al., 2014 Proc Natl Acad Sci USA 111(14):5439-44
Hi1124	H. influenzae (NTHi)	N/A	ERR125031	Finland	De Chiara et al., 2014 Proc Natl Acad Sci USA 111(14):5439-44
Hi1158	H. influenzae (NTHi)	N/A	ERR125032	Finland	De Chiara et al., 2014 Proc Natl Acad Sci USA 111(14):5439-44
Hi1180	H. influenzae (NTHi)	N/A	ERR125033	Finland	De Chiara et al., 2014 Proc Natl Acad Sci USA 111(14):5439-44
Hi1200	H. influenzae (NTHi)	N/A	ERR125034	Finland	De Chiara et al., 2014 Proc Natl Acad Sci USA 111(14):5439-44
Hi1207	H. influenzae (NTHi)	N/A	ERR125035	Finland	De Chiara et al., 2014 Proc Natl Acad Sci USA 111(14):5439-44
Hi1231	H. influenzae (NTHi)	N/A	ERR125036	Finland	De Chiara et al., 2014 Proc Natl Acad Sci USA 111(14):5439-44
Hi1233	H. influenzae (NTHi)	N/A	ERR125037	Finland	De Chiara et al., 2014 Proc Natl Acad Sci USA 111(14):5439-44
Hi1247	H. influenzae (NTHi)	N/A	ERR125038	Finland	De Chiara et al., 2014 Proc Natl Acad Sci USA 111(14):5439-44
Hi1268	H. influenzae (NTHi)	N/A	ERR125039	Finland	De Chiara et al., 2014 Proc Natl Acad Sci USA 111(14):5439-44
Hi1363	H. influenzae (NTHi)	N/A	ERR125043	Finland	De Chiara et al., 2014 Proc Natl Acad Sci USA 111(14):5439-44
Hi1500	H. influenzae (NTHi)	N/A	ERR125069	Spain	De Chiara et al., 2014 Proc Natl Acad Sci USA 111(14):5439-44
Hi1513	H. influenzae (NTHi)	N/A	ERR125070	Spain	De Chiara et al., 2014 Proc Natl Acad Sci USA 111(14):5439-44
Hi1549	H. influenzae (NTHi)	N/A	ERR125071	Spain	De Chiara et al., 2014 Proc Natl Acad Sci USA 111(14):5439-44
Hi1553	H. influenzae (NTHi)	N/A	ERR125072	Spain	De Chiara et al., 2014 Proc Natl Acad Sci USA 111(14):5439-44
Hi1556	H. influenzae (NTHi)	N/A	ERR125073	Spain	De Chiara et al., 2014 Proc Natl Acad Sci USA 111(14):5439-44
Hi1557	H. influenzae (NTHi)	N/A	ERR125074	Spain	De Chiara et al., 2014 Proc Natl Acad Sci USA 111(14):5439-44
Hi1558	H. influenzae (NTHi)	N/A	ERR125075	Spain	De Chiara et al., 2014 Proc Natl Acad Sci USA 111(14):5439-44
Hi1559	H. influenzae (NTHi)	N/A	ERR125076	Spain	De Chiara et al., 2014 Proc Natl Acad Sci USA 111(14):5439-44
Hi1560	H. influenzae (NTHi)	N/A	ERR125077	Spain	De Chiara et al., 2014 Proc Natl Acad Sci USA 111(14):5439-44
Hi1566	H. influenzae (NTHi)	N/A	ERR125078	Spain	De Chiara et al., 2014 Proc Natl Acad Sci USA 111(14):5439-44
Hi1568	H. influenzae (NTHi)	N/A	ERR125079	Spain	De Chiara et al., 2014 Proc Natl Acad Sci USA 111(14):5439-44
Hi16	H. influenzae (NTHi)	N/A	ERR125053	Finland	De Chiara et al., 2014 Proc Natl Acad Sci USA 111(14):5439-44
Hi1606	H. influenzae (NTHi)	N/A	ERR125080	Spain	De Chiara et al., 2014 Proc Natl Acad Sci USA 111(14):5439-44
Hi1607	H. influenzae (NTHi)	N/A	ERR125081	Spain	De Chiara et al., 2014 Proc Natl Acad Sci USA 111(14):5439-44
Hi1619	H. influenzae (NTHi)	N/A	ERR125082	Spain	De Chiara et al., 2014 Proc Natl Acad Sci USA 111(14):5439-44
Hi162	H. influenzae (NTHi)	N/A	ERR125020	Finland	De Chiara et al., 2014 Proc Natl Acad Sci USA 111(14):5439-44
Hi1621	H. influenzae (NTHi)	N/A	ERR125083	Spain	De Chiara et al., 2014 Proc Natl Acad Sci USA 111(14):5439-44
Hi1622	H. influenzae (NTHi)	N/A	ERR125084	Spain	De Chiara et al., 2014 Proc Natl Acad Sci USA 111(14):5439-44
Hi1623	H. influenzae (NTHi)	N/A	ERR125085	Spain	De Chiara et al., 2014 Proc Natl Acad Sci USA 111(14):5439-44
Hi1630	H. influenzae (NTHi)	N/A	ERR125086	Spain	De Chiara et al., 2014 Proc Natl Acad Sci USA 111(14):5439-44
Hi167	H. influenzae (NTHi)	N/A	ERR125050	Finland	De Chiara et al., 2014 Proc Natl Acad Sci USA 111(14):5439-44
Hi17	H. influenzae (NTHi)	N/A	ERR125054	Finland	De Chiara et al., 2014 Proc Natl Acad Sci USA 111(14):5439-44
Hi176	H. influenzae (NTHi)	N/A	ERR125021	Finland	De Chiara et al., 2014 Proc Natl Acad Sci USA 111(14):5439-44
Hi177	H. influenzae (NTHi)	N/A	ERR125057	Finland	De Chiara et al., 2014 Proc Natl Acad Sci USA 111(14):5439-44
Hi199	H. influenzae (NTHi)	N/A	ERR125049	Finland	De Chiara et al., 2014 Proc Natl Acad Sci USA 111(14):5439-44
Hi2019	H. influenzae (NTHi)	N/A	ERR125041	Finland	De Chiara et al., 2014 Proc Natl Acad Sci USA 111(14):5439-44
Hi206	H. influenzae (NTHi)	N/A	ERR125045	Finland	De Chiara et al., 2014 Proc Natl Acad Sci USA 111(14):5439-44
Hi24	H. influenzae (NTHi)	N/A	ERR125055	Finland	De Chiara et al., 2014 Proc Natl Acad Sci USA 111(14):5439-44
Hi264	H. influenzae (NTHi)	N/A	ERR125058	Finland	De Chiara et al., 2014 Proc Natl Acad Sci USA 111(14):5439-44
Hi285	H. influenzae (NTHi)	N/A	ERR125022	Finland	De Chiara et al., 2014 Proc Natl Acad Sci USA 111(14):5439-44
Hi322	H. influenzae (NTHi)	N/A	NZ_JXLX00000000	Italy	Giufrè et al., 2015 Genome Announce 3(2):e00110-15
Hi345	H. influenzae (NTHi)	N/A	NZ_JXLY00000000	Italy	Giufrè et al., 2015 Genome Announce 3(2):e00110-15
Hi359	H. influenzae (NTHi)	N/A	NZ_JXLZ00000000	Italy	Giufrè et al., 2015 Genome Announce 3(2):e00110-15
Hi361	H. influenzae (NTHi)	N/A	NZ_JXMA00000000	Italy	Giufrè et al., 2015 Genome Announce 3(2):e00110-15
Hi375	H. influenzae (NTHi)	N/A	ERR125023	Finland	De Chiara et al., 2014 Proc Natl Acad Sci USA 111(14):5439-44
Hi378	H. influenzae (NTHi)	N/A	NZ_JXMB00000000	Italy	Giufrè et al., 2015 Genome Announce 3(2):e00110-15
Hi381	H. influenzae (NTHi)	N/A	NZ_JXMC00000000	Italy	Giufrè et al., 2015 Genome Announce 3(2):e00110-15
Hi394	H. influenzae (NTHi)	N/A	NZ_JXMD00000000	Italy	Giufrè et al., 2015 Genome Announce 3(2):e00110-15
Hi398	H. influenzae (NTHi)	N/A	ERR125068	Spain	De Chiara et al., 2014 Proc Natl Acad Sci USA 111(14):5439-44
Hi403	H. influenzae (NTHi)	N/A	NZ_JXME00000000	Italy	Giufrè et al., 2015 Genome Announce 3(2):e00110-15
Hi432	H. influenzae (NTHi)	N/A	ERR125024	Finland	De Chiara et al., 2014 Proc Natl Acad Sci USA 111(14):5439-44
Hi443	H. influenzae (NTHi)	N/A	ERR125059	Finland	De Chiara et al., 2014 Proc Natl Acad Sci USA 111(14):5439-44
Hi477	H. influenzae (NTHi)	N/A	ERR125025	Finland	De Chiara et al., 2014 Proc Natl Acad Sci USA 111(14):5439-44
Hi486	H. influenzae (NTHi)	N/A	ERR125026	Finland	De Chiara et al., 2014 Proc Natl Acad Sci USA 111(14):5439-44
Hi492	H. influenzae (NTHi)	N/A	ERR125060	Finland	De Chiara et al., 2014 Proc Natl Acad Sci USA 111(14):5439-44
Hi525	H. influenzae (NTHi)	N/A	ERR125061	Finland	De Chiara et al., 2014 Proc Natl Acad Sci USA 111(14):5439-44
Hi584	H. influenzae (NTHi)	N/A	NZ_JFZL00000000	Spain	Garmendia et al., 2014 PLoS ONE 9(5):e97020
Hi609	H. influenzae (NTHi)	N/A	ERR125062	Finland	De Chiara et al., 2014 Proc Natl Acad Sci USA 111(14):5439-44
Hi639	H. influenzae (NTHi)	N/A	ERR125044	Finland	De Chiara et al., 2014 Proc Natl Acad Sci USA 111(14):5439-44
Hi658	H. influenzae (NTHi)	N/A	ERR125046	Finland	De Chiara et al., 2014 Proc Natl Acad Sci USA 111(14):5439-44
Hi667	H. influenzae (NTHi)	N/A	ERR125027	Finland	De Chiara et al., 2014 Proc Natl Acad Sci USA 111(14):5439-44
Hi709	H. influenzae (NTHi)	N/A	ERR125063	Finland	De Chiara et al., 2014 Proc Natl Acad Sci USA 111(14):5439-44
Hi723	H. influenzae (NTHi)	N/A	ERR125028	Finland	De Chiara et al., 2014 Proc Natl Acad Sci USA 111(14):5439-44
Hi740	H. influenzae (NTHi)	N/A	ERR125048	Finland	De Chiara et al., 2014 Proc Natl Acad Sci USA 111(14):5439-44
Hi787	H. influenzae (NTHi)	N/A	ERR125064	Finland	De Chiara et al., 2014 Proc Natl Acad Sci USA 111(14):5439-44
Hi794	H. influenzae (NTHi)	N/A	ERR125065	Finland	De Chiara et al., 2014 Proc Natl Acad Sci USA 111(14):5439-44
Hi805	H. influenzae (NTHi)	N/A	ERR125066	Finland	De Chiara et al., 2014 Proc Natl Acad Sci USA 111(14):5439-44
Hi88	H. influenzae (NTHi)	N/A	ERR125056	Finland	De Chiara et al., 2014 Proc Natl Acad Sci USA 111(14):5439-44
Hi968	H. influenzae (NTHi)	N/A	ERR125067	Spain	De Chiara et al., 2014 Proc Natl Acad Sci USA 111(14):5439-44
Hi973	H. influenzae (NTHi)	N/A	ERR125047	Finland	De Chiara et al., 2014 Proc Natl Acad Sci USA 111(14):5439-44
Hi981	H. influenzae (NTHi)	N/A	ERR125029	Finland	De Chiara et al., 2014 Proc Natl Acad Sci USA 111(14):5439-44
Hi-P441	H. influenzae (NTHi)	N/A	N/A	Australia	This study
Hi-P442	H. influenzae (NTHi)	N/A	N/A	Australia	This study
Hi-P443	H. influenzae (NTHi)	N/A	N/A	Australia	This study
Hi-Q357	H. influenzae (NTHi)	N/A	N/A	Australia	This study
Hi-Q358	H. influenzae (NTHi)	N/A	N/A	Australia	This study
Hi-S611	H. influenzae (NTHi)	N/A	N/A	Australia	This study
Hi-S613	H. influenzae (NTHi)	N/A	N/A	Australia	This study
Hi-S657	H. influenzae (NTHi)	N/A	N/A	Australia	This study
Hi-S659	H. influenzae (NTHi)	N/A	N/A	Australia	This study
Hi-T317	H. influenzae (NTHi)	N/A	N/A	Australia	This study
Hi-W586	H. influenzae (NTHi)	N/A	N/A	Australia	This study
Hi-W588	H. influenzae (NTHi)	N/A	N/A	Australia	This study
Hi-X276	H. influenzae (NTHi)	N/A	N/A	Australia	This study
Hi-X475	H. influenzae (NTHi)	N/A	N/A	Australia	This study
Hi-Y127	H. influenzae (NTHi)	N/A	N/A	Australia	This study
Hi-Y128	H. influenzae (NTHi)	N/A	N/A	Australia	This study
Hi-Y311	H. influenzae (NTHi)	N/A	N/A	Australia	This study
MiHi270	H. influenzae (NTHi)	N/A	NZ_JXMF00000000	Italy	Giufrè et al., 2015 Genome Announce 3(2):e00110-15
MiHi64	H. influenzae (NTHi)	N/A	NZ_JXMG00000000	Italy	Giufrè et al., 2015 Genome Announce 3(2):e00110-15
NT127	H. influenzae (NTHi)	N/A	NZ_ACSL00000000	USA	Unpublished
PittAA	H. influenzae (NTHi)	CGSHiAA	NZ_AAZG00000000	USA	Hogg et al., 2007 Genome Biol 8(6):R103
PittEE	H. influenzae (NTHi)	CGSHiEE	NC_009566	USA	Hogg et al., 2007 Genome Biol 8(6):R103
PittGG	H. influenzae (NTHi)	CGSHiGG	NC_009567	USA	Hogg et al., 2007 Genome Biol 8(6):R103
PittHH	H. influenzae (NTHi)	CGSHiHH	NZ_AAZH00000000	USA	Hogg et al., 2007 Genome Biol 8(6):R103
PittII	H. influenzae (NTHi)	CGSHiII	NZ_AAZI00000000	USA	Hogg et al., 2007 Genome Biol 8(6):R103
R2846	H. influenzae (NTHi)	N/A	NC_017452	USA	Unpublished
R2866	H. influenzae (NTHi)	N/A	NC_017451	USA	Unpublished
R3021	H. influenzae (NTHi)	N/A	ERR125051	Finland	De Chiara et al., 2014 Proc Natl Acad Sci USA 111(14):5439-44
RM600672	H. influenzae (NTHi)	N/A	ERR125088	Undetermined	De Chiara et al., 2014 Proc Natl Acad Sci USA 111(14):5439-44
RM601173	H. influenzae (NTHi)	N/A	ERR125089	UK	De Chiara et al., 2014 Proc Natl Acad Sci USA 111(14):5439-44
RM601974	H. influenzae (NTHi)	N/A	ERR125090	UK	De Chiara et al., 2014 Proc Natl Acad Sci USA 111(14):5439-44
RM603375	H. influenzae (NTHi)	N/A	ERR125091	UK	De Chiara et al., 2014 Proc Natl Acad Sci USA 111(14):5439-44
RM605177	H. influenzae (NTHi)	N/A	ERR125092	UK	De Chiara et al., 2014 Proc Natl Acad Sci USA 111(14):5439-44
RM701878	H. influenzae (NTHi)	N/A	ERR125110	Ghana	De Chiara et al., 2014 Proc Natl Acad Sci USA 111(14):5439-44
RM702879	H. influenzae (NTHi)	N/A	ERR125093	PNG	De Chiara et al., 2014 Proc Natl Acad Sci USA 111(14):5439-44
RM702980	H. influenzae (NTHi)	N/A	ERR125094	PNG	De Chiara et al., 2014 Proc Natl Acad Sci USA 111(14):5439-44
RM706883	H. influenzae (NTHi)	N/A	ERR125096	PNG	De Chiara et al., 2014 Proc Natl Acad Sci USA 111(14):5439-44
RM712284	H. influenzae (NTHi)	N/A	ERR125097	Australia	De Chiara et al., 2014 Proc Natl Acad Sci USA 111(14):5439-44
RM730885	H. influenzae (NTHi)	N/A	ERR125098	South Korea	De Chiara et al., 2014 Proc Natl Acad Sci USA 111(14):5439-44
RM730986	H. influenzae (NTHi)	N/A	ERR125099	South Korea	De Chiara et al., 2014 Proc Natl Acad Sci USA 111(14):5439-44
RM734787	H. influenzae (NTHi)	N/A	ERR125100	USA	De Chiara et al., 2014 Proc Natl Acad Sci USA 111(14):5439-44
RM744888	H. influenzae (NTHi)	N/A	ERR125101	Iceland	De Chiara et al., 2014 Proc Natl Acad Sci USA 111(14):5439-44
RM745989	H. influenzae (NTHi)	N/A	ERR125102	Iceland	De Chiara et al., 2014 Proc Natl Acad Sci USA 111(14):5439-44
RM746590	H. influenzae (NTHi)	N/A	ERR125103	Iceland	De Chiara et al., 2014 Proc Natl Acad Sci USA 111(14):5439-44
RM747791	H. influenzae (NTHi)	N/A	ERR125104	Iceland	De Chiara et al., 2014 Proc Natl Acad Sci USA 111(14):5439-44
RM749092	H. influenzae (NTHi)	N/A	ERR125105	RSA	De Chiara et al., 2014 Proc Natl Acad Sci USA 111(14):5439-44
RM761793	H. influenzae (NTHi)	N/A	ERR125106	Malaysia	De Chiara et al., 2014 Proc Natl Acad Sci USA 111(14):5439-44
RM763794	H. influenzae (NTHi)	N/A	ERR125107	China	De Chiara et al., 2014 Proc Natl Acad Sci USA 111(14):5439-44
RM787695	H. influenzae (NTHi)	N/A	ERR125108	Undetermined	De Chiara et al., 2014 Proc Natl Acad Sci USA 111(14):5439-44
RMHi93	H. influenzae (NTHi)	N/A	NZ_JXMH00000000	Italy	Giufrè et al., 2015 Genome Announce 3(2):e00110-15
ATCC 11116	H. influenzae biogroup aegyptius	CCUG 25716; NCTC 8502	NZ_AFBC01000000	USA	Unpublished
F3031	H. influenzae biogroup aegyptius	N/A	NC_014920	Brazil	Strouts et al., 2012 Emerg Infect Dis 18(3):449-57
F3047	H. influenzae biogroup aegyptius	N/A	NC_014922	Brazil	Strouts et al., 2012 Emerg Infect Dis 18(3):449-57
GTC_15021	H. influenzae serotype a	Gifu098; ATCC 9327	DRX014438	USA	Unpublished
10810	H. influenzae serotype b	N/A	NC_016809	Undetermined	Unpublished
GTC_15012	H. influenzae serotype b	Gifu099	DRX014157	Undetermined	Unpublished
GTC_15028	H. influenzae serotype b	Gifu100; ATCC 9795	DRX014158	USA	Unpublished
GTC_15020	H. influenzae serotype c	Gifu101; ATCC 9007	DRX014159	USA	Unpublished
GTC_15019	H. influenzae serotype d	Gifu102; ATCC 9332	DRX014160	Undetermined	Unpublished
Rd KW20	H. influenzae serotype d	N/A	NC_000907	Undetermined	Langen et al., 2000 Electrophoresis 21(2):411-29
RdAW	H. influenzae serotype d*	N/A	NZ_ACSM00000000	Undetermined	Unpublished
GTC_15022	H. influenzae serotype e	Gifu199; ATCC 8142	DRX014253	USA	Unpublished
GTC_15017	H. influenzae serotype f	Gifu103; ATCC 9833	DRX014161	USA	Unpublished
KR494	H. influenzae serotype f	N/A	NC_022356	Sweden	Su et al., 2013 Genome Announce 1(5):e00470-13
60863 BAL Hi-1	Haemophilus sp.†	N/A	SRR2148849	Australia	This study
60863 T Hi-4	Haemophilus sp.†	N/A	N/A	Australia	This study
60900 BAL Hi-2	Haemophilus sp.†	N/A	SRR2148850	Australia	This study
60906 BAL Hi-4	Haemophilus sp.†	N/A	SRR2148851	Australia	This study
60938 BAL Hi-1	Haemophilus sp.†	N/A	N/A	Australia	This study
65133 BAL Hi-1	Haemophilus sp.†	N/A	N/A	Australia	This study
65168 BAL Hi-1	Haemophilus sp.†	N/A	N/A	Australia	This study
65195 BAL Hi-2	Haemophilus sp.†	N/A	N/A	Australia	This study
65248 BAL Hi-1	Haemophilus sp.†	N/A	N/A	Australia	This study
65248 T Hi-1	Haemophilus sp.†	N/A	N/A	Australia	This study
H18	Haemophilus sp.†	N/A	N/A	Australia	This study
H180	Haemophilus sp.†	N/A	N/A	Australia	This study
H40	Haemophilus sp.†	N/A	N/A	Australia	This study
*Lost capsule, but derived from a capsular strain
†Possible novel Haemophilus species
